# Supplementary material for: Associating Parental Efficacy with the Utility of Smart Devices: A Cross-Sectional Study of Their Role in Alleviating Maternal Parenting Concerns among Infants Aged 6–11 Months
Source: Children (Basel). 2023 Aug 23;10(9):1437. doi: 10.3390/children10091437 (PMC10528665; doi:10.3390/children10091437)
Supplement: Supplementary file 1 [file children-10-01437-s001.zip]

Archive with 1 entries (1 files):
- children-2506758-supplementary.xlsx
