# Supplementary material for: Associating Parental Efficacy with the Utility of Smart Devices: A Cross-Sectional Study of Their Role in Alleviating Maternal Parenting Concerns among Infants Aged 6–11 Months
Source: Children (Basel). 2023 Aug 23;10(9):1437. doi: 10.3390/children10091437 (PMC10528665; doi:10.3390/children10091437)
Supplement: Supplementary file 1 [file children-10-01437-s001.zip › children-2506758-supplementary.xlsx]

## Sheet: SI 1
Supporting information 1
Contents of concerns that parents attempt to eliminate using smart devices
				N=257
			n	%
	Child's health and development
		Disease and health	65	25.2918
		Growth and development	38	14.786
	Child-rearing practice
		Breastfeeding and baby food	102	39.6887
		Skill for parenting	3	1.16732
		Child's lifestyle	7	2.72374
		Crying of children	19	7.393
		Child's behaviour (e.g. finger sucking)	12	4.66926
		Sibling relationship	3	1.16732
	Other		8	3.11284

## Sheet: SI 2
Supporting information 2
Correlations of variables of variables in the model for concern about child's health and development
Variable	1	2	3	4	5	6	7	8	9	10	11	12	13	14	15	16
1. Age (years)	1
2. Number of children (two) a	0.0975	1
3. Number of children (three or more) b	0.2148	-0.3946	1
4. Housewives c	0.1602	0.259	0.0542	1
5. Subjective economic status	-0.1654	0.0408	0.1386	-0.0853	1
6. University / Graduate school graduate d	0.0607	-0.0214	-0.1488	-0.1178	-0.0581	1
7. Junior college / Vocational school graduate e	0.1175	0.004	0.0416	-0.0926	0.0107	-0.6608	1
8. Parenting Self-efficacy Scale	-0.2264	-0.0114	-0.1357	-0.0404	0.201	-0.0517	-0.0833	1
9. Dependence on smart devices	0.1398	-0.1598	-0.0916	0.0105	0.0095	0.0105	0.1584	-0.0453	1
10. Confidence in information selection in smart devices	-0.1061	0.1362	-0.071	-0.0809	0.2229	0.0269	-0.1146	0.3677	-0.1079	1
11. Degree of concern	0.0376	-0.0571	0.0584	-0.0331	-0.0903	0.0076	0.1315	-0.0495	0.0931	-0.1676	1
12. Utilising for emotional support f	0.1493	0.0096	-0.0748	-0.0873	-0.0817	0.1107	-0.0571	0.0383	0.1498	-0.0834	-0.0157	1
13. Utilising for appraisal support f	0.0183	-0.0203	-0.0524	-0.1985	-0.1662	0.0463	-0.0576	0.0495	0.0523	-0.0774	-0.0863	0.5273	1
14. Combined face-to-face advice f	-0.0442	-0.0329	-0.0787	-0.026	-0.2196	-0.026	0.2051	-0.097	-0.0027	-0.2111	0.2744	-0.0055	0.0689	1
15. Feeling relief	0.0493	-0.1981	0.073	-0.3092	0.0597	0.0057	-0.0426	-0.0191	0.2142	0.0018	-0.1549	0.1415	0.2323	-0.0833	1
16. Feeling anxiety	0.0062	0.1566	-0.1891	0.2694	-0.0421	0.0898	0.0785	0.0693	-0.0182	-0.179	0.4082	0.151	0.0131	0.2775	-0.5321	1
2. Variables in the model for concern about child-rearing practice
Variable	1	2	3	4	5	6	7	8	9	10	11	12	13	14	15	16
1. Age (years)	1
2. Number of children (two) a	0.1528	1
3. Number of children (three or more) b	0.1184	-0.1603	1
4. Housewives c	-0.0347	0.0694	0.1223	1
5. Subjective economic status	0.0617	0.0969	0.0451	-0.1697	1
6. University / Graduate school graduate d	-0.0003	0.0098	-0.2155	-0.3604	0.3515	1
7. Junior college / Vocational school graduate e	-0.0357	0.038	0.0536	0.1663	-0.2423	-0.6857	1
8. Parenting Self-efficacy Scale	-0.1084	0.1593	-0.0948	-0.1449	0.3128	0.1276	0.0304	1
9. Dependence on smart devices	0.1553	-0.0331	0.0002	0.0083	-0.1671	0.0648	-0.016	-0.242	1
10. Confidence in information selection in smart devices	-0.1724	0.0388	-0.1581	-0.1903	0.1067	0.1321	-0.0352	0.4156	-0.0953	1
11. Degree of concern	-0.0422	-0.1045	-0.1962	-0.0876	-0.0826	0.0315	-0.0057	-0.1205	0.3031	-0.0539	1
12. Utilising for emotional support f	-0.0302	-0.047	0.0417	0.0347	-0.1482	-0.1561	0.0477	-0.0721	0.1307	0.0492	0.1959	1
13. Utilising for appraisal support f	-0.072	-0.1717	-0.0077	0.0756	-0.0951	-0.0872	0.0323	-0.0887	0.0006	0.2101	0.0636	0.4914	1
14. Combined face-to-face advice f	-0.0557	-0.0514	-0.2754	0.0603	-0.0665	0.0261	-0.0717	-0.0217	-0.0021	0.0019	0.2164	0.1749	0.2535	1
15. Feeling relief	-0.1713	-0.0776	0.0168	-0.0171	0.0378	0.0097	0.0374	0.1996	0.1701	0.1176	0.0885	0.1212	0.1118	-0.1834	1
16. Feeling anxiety	0.0017	-0.0205	-0.166	0.0824	0.016	-0.095	-0.0076	-0.3068	-0.003	-0.229	0.2563	0.1133	0.1462	0.2943	-0.3364	1
Note.
a 0 = one and 1 = two
b 0 = one and 1 = three or more
c 0 = Workers and 1 = Housewives
d 0 = Junior high school/ High school graduate and 1 = University / Graduate school graduate
e 0 = Junior high school/ High school graduate and 1 = Junior college / Vocational school graduate
e 0 = No and 1 = Yes

## Sheet: SI 3
Supporting information 3
Correlations of variables of variables in the model for concern about child-rearing practice
Variable	1	2	3	4	5	6	7	8	9	10	11	12	13	14	15	16
1. Age (years)	1
2. Number of children (two) a	0.1528	1
3. Number of children (three or more) b	0.1184	-0.1603	1
4. Housewives c	-0.0347	0.0694	0.1223	1
5. Subjective economic status	0.0617	0.0969	0.0451	-0.1697	1
6. University / Graduate school graduate d	-0.0003	0.0098	-0.2155	-0.3604	0.3515	1
7. Junior college / Vocational school graduate e	-0.0357	0.038	0.0536	0.1663	-0.2423	-0.6857	1
8. Parenting Self-efficacy Scale	-0.1084	0.1593	-0.0948	-0.1449	0.3128	0.1276	0.0304	1
9. Dependence on smart devices	0.1553	-0.0331	0.0002	0.0083	-0.1671	0.0648	-0.016	-0.242	1
10. Confidence in information selection in smart devices	-0.1724	0.0388	-0.1581	-0.1903	0.1067	0.1321	-0.0352	0.4156	-0.0953	1
11. Degree of concern	-0.0422	-0.1045	-0.1962	-0.0876	-0.0826	0.0315	-0.0057	-0.1205	0.3031	-0.0539	1
12. Utilising for emotional support f	-0.0302	-0.047	0.0417	0.0347	-0.1482	-0.1561	0.0477	-0.0721	0.1307	0.0492	0.1959	1
13. Utilising for appraisal support f	-0.072	-0.1717	-0.0077	0.0756	-0.0951	-0.0872	0.0323	-0.0887	0.0006	0.2101	0.0636	0.4914	1
14. Combined face-to-face advice f	-0.0557	-0.0514	-0.2754	0.0603	-0.0665	0.0261	-0.0717	-0.0217	-0.0021	0.0019	0.2164	0.1749	0.2535	1
15. Feeling relief	-0.1713	-0.0776	0.0168	-0.0171	0.0378	0.0097	0.0374	0.1996	0.1701	0.1176	0.0885	0.1212	0.1118	-0.1834	1
16. Feeling anxiety	0.0017	-0.0205	-0.166	0.0824	0.016	-0.095	-0.0076	-0.3068	-0.003	-0.229	0.2563	0.1133	0.1462	0.2943	-0.3364	1
Note.
a 0 = one and 1 = two
b 0 = one and 1 = three or more
c 0 = Workers and 1 = Housewives
d 0 = Junior high school/ High school graduate and 1 = University / Graduate school graduate
e 0 = Junior high school/ High school graduate and 1 = Junior college / Vocational school graduate
e 0 = No and 1 = Yes

## Sheet: SI 4
Supporting information 4
All parameter estimates of structural equation modelling for concern about child's health and development
Path	b	SE	95% CI		Wald Z	p
			LL	UL
Age → Relief	0.0207761	0.0193521	-0.017153	0.0587054	1.07359	0.283
Age → Anxiety	-0.012642	0.023175	-0.058064	0.0327798	-0.545514	0.5854
Number of children (two) → Relief	-0.14721	0.191136	-0.521829	0.227409	-0.770188	0.4412
Number of children (two) → Anxiety	0.0254669	0.228894	-0.423156	0.47409	0.111261	0.9114
Number of children (three or more) → Relief	0.086847	0.245813	-0.394937	0.568631	0.353305	0.7239
Number of children (three or more) → Anxiety	-0.562171	0.294372	-1.13913	0.0147872	-1.90973	0.0562
Housewives → Relief	-0.579388	0.176766	-0.925843	-0.232933	-3.27771	0.001
Housewives → Anxiety	0.941205	0.211685	0.526309	1.3561	4.44624	< 0.001
Junior college / Vocational school graduate → Relief	-0.408272	0.238587	-0.875894	0.0593493	-1.71121	0.087
Junior college / Vocational school graduate → Anxiety	0.678723	0.285718	0.118725	1.23872	2.3755	0.0175
University / Graduate school graduate → Relief	-0.34101	0.227999	-0.78788	0.105859	-1.49567	0.1347
University / Graduate school graduate → Anxiety	0.708621	0.273039	0.173475	1.24377	2.59531	0.0095
Subjective economic status → Relief	0.06886	0.116908	-0.160276	0.297996	0.589009	0.5559
Subjective economic status → Anxiety	0.174628	0.140003	-0.099772	0.449029	1.24732	0.2123
Parental self-efficacy → Relief	-0.005841	0.0121941	-0.029741	0.0180593	-0.478985	0.6319
Parental self-efficacy → Anxiety	0.0221366	0.014603	-0.006485	0.050758	1.51589	0.1295
Dependence on smart devices → Relief	0.225483	0.0908064	0.0475059	0.40346	2.48312	0.013
Dependence on smart devices → Anxiety	-0.194686	0.108745	-0.407822	0.0184496	-1.79031	0.0734
Confidence in information selection in smart devices → Relief	-0.008867	0.156356	-0.31532	0.297586	-0.056708	0.9548
Confidence in information selection in smart devices → Anxiety	-0.272915	0.187244	-0.639906	0.0940763	-1.45754	0.145
Degree of concern → Relief	-0.090893	0.0553772	-0.19943	0.0176441	-1.64135	0.1007
Degree of concern → Anxiety	0.31077	0.0663167	0.180792	0.440748	4.68615	< 0.001
Utilising for emotional support → Relief	-0.00199	0.18325	-0.361153	0.357173	-0.010858	0.9913
Utilising for emotional support → Anxiety	0.410577	0.21945	-0.019536	0.840691	1.87094	0.0614
Utilising for appraisal support → Relief	0.27023	0.192774	-0.107601	0.648061	1.40179	0.161
Utilising for appraisal support → Anxiety	0.066793	0.230856	-0.385676	0.519262	0.289328	0.7723
Combined face-to-face advice → Relief	-0.019256	0.270845	-0.550102	0.51159	-0.071096	0.9433
Combined face-to-face advice → Anxiety	0.500866	0.324349	-0.134846	1.13658	1.54422	0.1225
Covariance	b	SE	95% CI		Wald Z	p
			LL	UL
University / Graduate school graduate ↔︎ Junior college / Vocational school graduate	-0.156772	0.0278611	-0.211379	-0.102165	-5.62692	< 0.001
Utilising for emotional support ↔︎ Utilising for appraisal support	0.12333	0.0262534	0.0718739	0.174786	4.69766	< 0.001
Relief ↔︎ Anxiety	-0.336677	0.0757487	-0.485142	-0.188212	-4.44466	< 0.001
Number of children (two) ↔︎ Number of children (three or more)	-0.085382	0.0196472	-0.12389	-0.046874	-4.34575	< 0.001
Number of children (three or more) ↔︎ Age	0.417073	0.162279	0.0990126	0.735134	2.5701	0.0102
Confidence in information selection in smart devices ↔︎ Parental self-efficacy	1.31878	0.392053	0.550366	2.08718	3.36377	0.0008
Confidence in information selection in smart devices ↔︎ Subjective economic status	0.0859317	0.0394175	0.0086748	0.163188	2.18004	0.0293
Combined face-to-face advice ↔︎ Degree of concern	0.0925247	0.0436082	0.0070543	0.177995	2.12173	0.0339
Combined face-to-face advice ↔︎ Subjective economic status	-0.040953	0.0209112	-0.081938	3.2169e-05	-1.95843	0.0502
Combined face-to-face advice ↔︎ Confidence in information selection in smart devices	-0.021615	0.0150362	-0.051085	0.0078557	-1.43751	0.1506
Combined face-to-face advice ↔︎ Junior college / Vocational school graduate	0.0225671	0.0108157	0.0013687	0.0437655	2.08651	0.0369
Housewives ↔︎ Number of children (two)	0.0635762	0.0216497	0.0211436	0.106009	2.93659	0.0033
Age ↔︎ Parental self-efficacy	-3.93187	2.94636	-9.70664	1.84288	-1.33449	0.182
Parental self-efficacy ↔︎ Subjective economic status	0.802338	0.500941	-0.17949	1.78416	1.60166	0.1092
Utilising for appraisal support ↔︎ Housewives	-0.034021	0.0193541	-0.071954	0.0039123	-1.75782	0.0788
Dependence on smart devices ↔︎ Number of children (two)	-0.09801	0.0396665	-0.175755	-0.020265	-2.47085	0.0135
Intercept	b	SE	95% CI		Wald Z	p
			LL	UL
Constant → Age	33.4175	0.445699	32.5439	34.291	74.9776	< 0.001
Constant → Number of children (two)	0.407767	0.0491463	0.311442	0.504092	8.29701	< 0.001
Constant → Number of children (three or more)	0.184466	0.0385774	0.108856	0.260076	4.78171	< 0.001
Constant → Housewives	0.417476	0.0484886	0.32244	0.512512	8.60978	< 0.001
Constant → Junior college / Vocational school graduate	0.378641	0.0476225	0.285302	0.471979	7.95087	< 0.001
Constant → University / Graduate school graduate	0.417476	0.0485908	0.32224	0.512712	8.59166	< 0.001
Constant → Subjective economic status	2.63107	0.0711756	2.49157	2.77057	36.9658	< 0.001
Constant → Parental self-efficacy	48.3107	0.683295	46.9714	49.6499	70.7025	< 0.001
Constant → Dependence on smart devices	3.17476	0.0894334	2.99947	3.35004	35.4986	< 0.001
Constant → Confidence in information selection in smart devices	3.02913	0.0538009	2.92368	3.13457	56.3025	< 0.001
Constant → Degree of concern	4.24272	0.142996	3.96245	4.52299	29.6702	< 0.001
Constant → Utilising for emotional support	0.446602	0.0489847	0.350594	0.54261	9.11717	< 0.001
Constant → Utilising for appraisal support	0.368932	0.0472199	0.276383	0.461481	7.81307	< 0.001
Constant → Combined face-to-face advice	0.893204	0.0299251	0.834552	0.951856	29.848	< 0.001
Constant → Relief	3.57546	1.06532	1.48748	5.66344	3.35624	0.0008
Constant → Anxiety	0.570276	1.27576	-1.93017	3.07073	0.447007	0.6549
Note. n = 103; b = estimate; SE = standard error; CI = confidence interval; LL = lower limit; UL = upper limit

## Sheet: SI 5
Supporting information 5
All parameter estimates of structural equation modelling for concern about child-rearing practice
Path	b	SE	95% CI		Wald Z	p
			LL	UL
Age → Relief	-0.033293	0.0153774	-0.063432	-0.003154	-2.16506	0.0304
Age → Anxiety	-0.004113	0.0187993	-0.040959	0.0327329	-0.218784	0.8268
Number of children (two) → Relief	-0.145447	0.160173	-0.459379	0.168486	-0.908063	0.3638
Number of children (two) → Anxiety	0.0917278	0.195815	-0.292062	0.475518	0.468442	0.6395
Number of children (three or more) → Relief	-0.069248	0.275008	-0.608255	0.469758	-0.251804	0.8012
Number of children (three or more) → Anxiety	-0.701383	0.336204	-1.36033	-0.042435	-2.08618	0.037
Housewives → Relief	0.0427052	0.143469	-0.238488	0.323899	0.297662	0.766
Housewives → Anxiety	0.011501	0.175394	-0.332264	0.355266	0.0655723	0.9477
Junior college / Vocational school graduate → Relief	-0.011273	0.181866	-0.367724	0.345177	-0.061988	0.9506
Junior college / Vocational school graduate → Anxiety	-0.143239	0.222335	-0.579007	0.29253	-0.644248	0.5194
University / Graduate school graduate → Relief	-0.03709	0.210268	-0.449209	0.375028	-0.176394	0.86
University / Graduate school graduate → Anxiety	-0.416471	0.257058	-0.920295	0.0873538	-1.62014	0.1052
Subjective economic status → Relief	0.0412994	0.102441	-0.15948	0.242079	0.403155	0.6868
Subjective economic status → Anxiety	0.309916	0.125236	0.0644581	0.555374	2.47466	0.0133
Parental self-efficacy → Relief	0.0346491	0.0112703	0.0125598	0.0567385	3.07438	0.0021
Parental self-efficacy → Anxiety	-0.046773	0.0137782	-0.073777	-0.019768	-3.39468	0.0007
Dependence on smart devices → Relief	0.243076	0.0858318	0.074849	0.411304	2.83201	0.0046
Dependence on smart devices → Anxiety	-0.130772	0.104931	-0.336434	0.0748898	-1.24626	0.2127
Confidence in information selection in smart devices → Relief	-0.05042	0.141759	-0.328262	0.227422	-0.355671	0.7221
Confidence in information selection in smart devices → Anxiety	-0.334216	0.173303	-0.673885	0.0054519	-1.9285	0.0538
Degree of concern → Relief	0.0394259	0.0470081	-0.052708	0.13156	0.838704	0.4016
Degree of concern → Anxiety	0.136793	0.0574685	0.0241566	0.249429	2.38031	0.0173
Utilising for emotional support → Relief	0.11467	0.156937	-0.192922	0.422261	0.730672	0.465
Utilising for emotional support → Anxiety	0.0159323	0.191859	-0.360105	0.39197	0.0830418	0.9338
Utilising for appraisal support → Relief	0.259626	0.163183	-0.060206	0.579458	1.59102	0.1116
Utilising for appraisal support → Anxiety	0.227813	0.199495	-0.163189	0.618815	1.14195	0.2535
Combined face-to-face advice → Relief	-0.462876	0.146794	-0.750588	-0.175164	-3.15323	0.0016
Combined face-to-face advice → Anxiety	0.439256	0.17946	0.0875215	0.79099	2.44766	0.0144
Covariance	b	SE	95% CI		Wald Z	p
			LL	UL
Relief ↔︎ Anxiety	-0.226326	0.061997	-0.347838	-0.104814	-3.6506	0.0003
Dependence on smart devices ↔︎ Parental self-efficacy	-1.11021	0.417671	-1.92883	-0.29159	-2.6581	0.0079
Dependence on smart devices ↔︎ Subjective economic status	-0.101335	0.0444933	-0.188541	-0.01413	-2.27754	0.0228
University / Graduate school graduate ↔︎ Junior college / Vocational school graduate	-0.154058	0.0224491	-0.198058	-0.110059	-6.86256	< 0.001
University / Graduate school graduate ↔︎ Number of children (three or more)	-0.020667	0.0069245	-0.034239	-0.007095	-2.98465	0.0028
University / Graduate school graduate ↔︎ Housewives	-0.053917	0.0146077	-0.082548	-0.025287	-3.69103	0.0002
Junior college / Vocational school graduate ↔︎ Subjective economic status	-0.086116	0.0290052	-0.142965	-0.029267	-2.96898	0.003
Utilising for emotional support ↔︎ Degree of concern	0.103628	0.0508605	0.0039435	0.203313	2.0375	0.0416
Number of children (two) ↔︎ Utilising for appraisal support	-0.031284	0.0144098	-0.059527	-0.003041	-2.17103	0.0299
Parental self-efficacy ↔︎ Subjective economic status	1.19624	0.364216	0.482389	1.91009	3.28442	0.001
Confidence in information selection in smart devices ↔︎ Parental self-efficacy	1.36675	0.292906	0.79266	1.94083	4.66616	< 0.001
Confidence in information selection in smart devices ↔︎ Housewives	-0.037304	0.0184802	-0.073524	-0.001083	-2.01858	0.0435
Confidence in information selection in smart devices ↔︎ Age	-0.293172	0.16929	-0.624974	0.038629	-1.73178	0.0833
Degree of concern ↔︎ Dependence on smart devices	0.325599	0.0993304	0.130915	0.520283	3.27794	0.001
Degree of concern ↔︎ Number of children (three or more)	-0.07998	0.0310188	-0.140776	-0.019184	-2.57843	0.0099
Combined face-to-face advice ↔︎ Utilising for emotional support	0.0394808	0.0184291	0.0033604	0.0756012	2.1423	0.0322
Combined face-to-face advice ↔︎ Number of children (three or more)	-0.033836	0.0101729	-0.053775	-0.013898	-3.32612	0.0009
Combined face-to-face advice ↔︎ Degree of concern	0.150136	0.0570882	0.0382456	0.262027	2.6299	0.0085
Combined face-to-face advice ↔︎ Utilising for appraisal support	0.0529133	0.0177976	0.0180306	0.0877959	2.97305	0.0029
Utilising for emotional support ↔︎ Utilising for appraisal support	0.108532	0.0203293	0.068687	0.148376	5.33868	< 0.001
Utilising for appraisal support ↔︎ Confidence in information selection in smart devices	0.0556244	0.0167114	0.0228706	0.0883781	3.32853	0.0009
Subjective economic status ↔︎ University / Graduate school graduate	0.112632	0.0267007	0.0603001	0.164965	4.21834	< 0.001
Subjective economic status ↔︎ Housewives	-0.029097	0.0277571	-0.0835	0.025306	-1.04827	0.2945
Intercept	b	SE	95% CI		Wald Z	p
			LL	UL
Constant → Age	32.0959	0.361826	31.3867	32.8051	88.7052	< 0.001
Constant → Number of children (two)	0.239726	0.0353318	0.170477	0.308975	6.78499	< 0.001
Constant → Number of children (three or more)	0.0753425	0.0217813	0.0326518	0.118033	3.45904	0.0005
Constant → Housewives	0.424658	0.0408145	0.344662	0.504653	10.4046	< 0.001
Constant → Junior college / Vocational school graduate	0.452055	0.0411896	0.371325	0.532785	10.975	< 0.001
Constant → University / Graduate school graduate	0.363014	0.0386078	0.287344	0.438684	9.40259	< 0.001
Constant → Subjective economic status	2.70548	0.0586568	2.59051	2.82044	46.1239	< 0.001
Constant → Parental self-efficacy	48.089	0.560628	46.9902	49.1879	85.777	< 0.001
Constant → Dependence on smart devices	3.36301	0.0679195	3.22989	3.49613	49.5147	< 0.001
Constant → Confidence in information selection in smart devices	3.02055	0.0437284	2.93484	3.10625	69.0753	< 0.001
Constant → Degree of concern	3.76712	0.124856	3.52241	4.01184	30.1718	< 0.001
Constant → Utilising for emotional support	0.383562	0.0400605	0.305044	0.462079	9.57456	< 0.001
Constant → Utilising for appraisal support	0.376712	0.0396999	0.298902	0.454523	9.48899	< 0.001
Constant → Combined face-to-face advice	0.643836	0.0394792	0.566458	0.721213	16.3082	< 0.001
Constant → Relief	3.07774	0.868951	1.37463	4.78085	3.54191	0.0004
Constant → Anxiety	4.89873	1.06231	2.81664	6.98083	4.61139	< 0.001
Note. n = 146; b = estimate; SE = standard error; CI = confidence interval; LL = lower limit; UL = upper limit
